# Supplementary material for: Starting A New Robotic Surgery Program for Mitral Valve Repair. Lessons Learned from The First Nine Months
Source: J Clin Med. 2021 Nov 21;10(22):5439. doi: 10.3390/jcm10225439 (PMC8674761; doi:10.3390/jcm10225439)
Supplement: Supplementary file 1 [file jcm-10-05439-s001.zip]

Archive with 1 entries (1 files):
- video Robotic mitral valve repair_x264.mp4
